# Supplementary material for: Role of PARP-1 in Human Cytomegalovirus Infection and Functional Partners Encoded by This Virus
Source: Viruses. 2022 Sep 15;14(9):2049. doi: 10.3390/v14092049 (PMC9501325; doi:10.3390/v14092049)
Supplement: Supplementary file 1 [file viruses-14-02049-s001.zip]

Archive with 1 entries (1 files):
- viruses-1881059-supplementary.pdf
